# Supplementary material for: Development of a machine learning model for prognostic prediction of severe sudden sensorineural hearing loss with hyperbaric oxygen therapy
Source: Front Neurol. 2026 Jan 12;16:1701856. doi: 10.3389/fneur.2025.1701856 (PMC12833283; doi:10.3389/fneur.2025.1701856)
Supplement: Supplementary file 1 [file Data_Sheet_1.csv]

70	5.7	0	1	7	100	100	100	100	100	1	0	1
62	5.2	1	0	3	80	80	75	75	77.5	1	0	0
52	4.7	0	1	3	90	90	85	85	87.5	1	1	1
50	8.1	0	0	0	50	85	85	70	76.67	1	1	1
64	10.4	0	0	5	95	90	85	85	88.33	1	0	0
78	5.6	0	0	3	80	75	70	65	72.5	1	0	0
34	4.8	0	1	4	100	100	90	80	93.33	1	0	0
19	5.5	0	0	5	100	100	100	100	100	1	0	1
49	5.6	0	0	3	80	85	85	80	83.33	1	1	0
61	6.2	0	1	1	100	100	100	100	100	1	1	1
79	7.4	0	0	0	95	100	100	100	99.17	1	1	1
56	5.9	0	1	6	100	100	85	85	92.5	1	0	1
69	5.3	0	0	5	75	75	80	80	77.5	1	1	0
60	5.4	0	1	1	100	100	100	100	100	1	1	1
74	6	0	0	2	40	95	90	85	82.5	1	1	0
28	5.1	0	0	1	100	100	100	100	100	1	1	1
66	5.6	0	1	2	100	100	100	100	100	1	1	1
61	7.8	0	0	3	80	75	65	65	70.83	1	1	0
77	7.7	0	0	1	100	100	85	85	92.5	1	1	0
64	5.3	0	0	5	85	85	85	75	83.33	1	0	0
79	6.4	0	1	1	100	100	100	100	100	1	0	1
59	5.7	0	0	1	100	100	100	100	100	1	0	1
84	6.3	1	1	4	100	100	100	100	100	1	1	1
63	6.1	0	0	1	100	100	100	100	100	1	1	1
73	6.2	0	1	3	75	100	100	100	95.83	1	1	1
69	6.9	0	1	1	100	100	100	100	100	1	1	1
49	5.9	0	1	5	100	100	85	90	93.33	1	1	1
61	6.4	0	0	2	95	85	85	95	88.33	1	0	1
46	11.2	0	0	0	90	90	100	100	95	1	0	1
81	5.4	0	0	27	30	80	90	85	75.83	1	1	1
73	5.9	0	0	2	100	100	100	100	100	1	0	0
66	5.2	0	1	2	90	95	90	100	93.33	1	0	1
43	13.6	0	0	5	100	100	100	100	100	1	1	1
57	4.9	0	0	3	100	90	85	95	90.83	1	0	1
29	4.9	0	1	3	80	70	75	85	75.83	1	1	0
18	4.9	0	0	1	85	85	70	60	75.83	1	1	0
64	4.9	0	1	1	100	85	75	65	80.83	1	1	1
61	6.1	0	0	2	90	95	90	90	91.67	1	0	1
46	4.9	0	0	0	85	90	85	65	83.33	1	1	1
55	4.9	0	0	0	100	100	100	100	100	1	1	1
53	8.6	0	0	4	100	90	75	70	83.33	1	1	0
67	7.2	0	0	7	95	95	90	100	94.17	1	1	1
73	8.6	0	0	4	100	90	75	85	85.83	1	0	1
61	5.9	0	0	3	65	80	70	65	71.67	1	0	1
60	4.9	0	0	5	85	90	80	75	83.33	1	1	1
45	4.9	0	0	2	100	100	100	100	100	1	1	1
86	6.7	0	0	7	90	100	85	85	90.83	1	1	1
51	7	0	0	1	70	90	80	80	81.67	1	1	1
53	4.9	0	0	10	95	95	80	80	87.5	1	1	0
48	5.6	0	0	4	100	100	100	100	100	1	0	1
60	5	0	1	2	100	100	100	100	100	1	1	1
63	5.6	0	0	7	90	90	80	100	88.33	1	1	1
74	7.3	0	0	5	100	95	85	80	90	1	1	1
63	8.8	0	0	1	100	100	100	100	100	1	1	1
79	4.9	0	1	7	100	100	100	100	100	1	1	1
30	4.9	0	1	1	100	100	100	100	100	1	1	1
82	4.9	0	0	2	85	85	90	75	85	1	1	1
69	4.9	0	0	4	85	85	85	70	82.5	1	0	0
65	6.6	0	1	1	100	95	95	95	95.83	1	0	1
59	4.9	0	0	1	80	80	75	75	77.5	1	1	0
62	5.8	0	0	9	80	80	80	70	78.33	1	0	1
66	4.9	0	0	2	75	70	75	75	73.33	1	0	0
73	6.8	0	0	3	75	75	65	75	71.67	1	0	1
75	5.5	0	0	2	80	80	77	65	76.5	1	0	0
60	4.9	1	1	1	100	100	100	100	100	1	0	1
77	5.2	0	1	2	100	100	100	100	100	1	0	1
76	6	0	0	0	70	70	70	75	70.83	1	0	1
15	4.9	0	0	3	75	75	70	70	72.5	1	1	0
49	4.9	0	1	1	100	100	100	100	100	1	1	1
51	4.9	0	0	4	95	95	85	80	89.17	1	1	0
56	4.9	0	1	2	100	100	100	100	100	1	0	1
70	4.9	0	0	4	70	70	70	75	70.83	1	0	1
75	4.9	0	0	2	80	80	70	70	75	1	0	0
68	4.9	0	0	1	100	100	100	100	100	1	0	1
75	4.9	0	1	0	80	100	100	100	96.67	1	0	1
50	4.9	0	1	0	100	100	100	100	100	1	1	1
46	4.9	1	1	3	95	90	85	90	89.17	1	1	1
51	4.9	0	0	3	85	95	90	90	90.83	1	1	1
38	4.9	0	1	2	80	90	100	100	93.33	1	0	1
62	4.9	0	0	0	90	85	85	100	88.33	1	1	1
58	4.9	0	0	4	85	85	90	75	85	1	0	0
62	4.9	0	0	3	85	85	70	80	79.17	1	0	1
68	4.9	0	0	1	100	100	95	95	97.5	1	0	1
65	4.9	0	1	5	100	100	100	100	100	1	1	1
65	4.9	0	0	1	75	85	90	90	85.83	1	0	1
53	4.9	1	0	2	85	90	85	80	85.83	1	1	0
17	4.9	0	0	0	75	85	75	90	80.83	1	1	0
52	4.9	0	1	2	100	100	95	100	98.33	1	1	1
29	4.9	0	0	1	80	80	65	50	70	1	0	0
83	4.9	0	1	11	100	80	80	80	83.33	1	0	1
47	4.9	1	1	1	100	100	100	100	100	1	0	1
59	4.9	0	0	4	75	75	65	75	71.67	1	0	0
46	9.2	0	0	1	85	85	85	85	85	1	0	0
68	5.8	0	0	7	95	90	80	85	86.67	1	0	1
38	4.9	0	0	1	75	70	70	65	70	1	0	0
56	6.1	0	0	5	65	70	75	65	70	1	0	0
71	10.6	0	0	5	85	80	70	65	75	0	0	0
78	9.7	0	0	5	100	90	100	100	96.67	0	0	1
54	4.9	1	0	16	35	90	75	75	73.33	0	0	1
54	7.6	0	1	1	100	100	100	100	100	0	0	1
68	8.7	0	0	6	100	100	95	100	98.33	0	0	1
42	4.9	0	0	4	90	90	95	85	90.83	0	0	0
72	4.9	0	0	1	75	70	65	75	70	0	0	1
43	4.9	0	1	0	100	100	100	100	100	0	0	1
68	4.9	0	1	0	100	100	100	100	100	0	0	1
24	4.9	0	1	0	70	80	95	100	86.67	0	0	0
59	4.9	0	0	1	85	75	65	80	74.17	0	0	1
71	4.9	0	1	1	100	100	100	100	100	0	0	1
51	4.9	0	0	3	80	85	80	70	80	0	0	1
32	4.9	0	1	15	65	65	70	85	70	0	0	1
82	11.7	0	1	10	100	100	100	100	100	0	0	1
14	4.9	0	0	3	75	90	95	85	88.33	0	0	1
68	7.4	0	1	0	100	100	100	100	100	0	0	1
80	5.7	0	1	1	100	100	100	100	100	0	0	1
66	0	0	0	1	95	100	95	90	95.83	0	0	1
72	5.9	0	1	1	75	95	100	100	94.17	0	0	1
56	4.9	0	0	2	80	70	85	80	78.33	0	0	1
56	8.2	0	0	1	80	75	65	65	70.83	0	0	0
73	4.9	1	0	0	85	90	100	100	94.17	0	0	1
64	4.9	0	0	2	85	100	95	100	95.83	0	0	1
65	4.9	0	0	3	100	95	90	75	90.83	0	0	1
39	4.9	0	0	16	80	75	65	70	71.67	0	0	1
74	7.7	0	1	10	70	75	70	85	74.17	0	0	1
78	4.9	1	0	7	95	100	85	100	94.17	0	0	1
69	4.9	0	0	7	100	100	100	100	100	0	0	1
72	4.9	0	1	2	85	90	100	95	93.33	0	0	1
51	4.9	0	0	0	100	95	95	90	95	0	0	1
58	9.3	0	1	1	95	100	95	100	97.5	0	0	1
77	4.9	0	0	5	80	80	80	70	78.33	0	0	0
69	4.9	1	1	1	100	100	100	100	100	0	0	1
76	4.9	1	0	14	55	65	75	100	72.5	0	0	1
81	7.7	0	0	2	100	100	95	90	96.67	0	0	0
48	4.9	0	1	0	85	100	95	95	95	0	0	0
44	4.9	0	1	0	100	100	100	100	100	0	0	1
44	4.9	0	0	3	70	85	85	75	80.83	0	0	0
64	4.9	0	0	5	100	100	100	100	100	0	0	1
69	4.9	0	1	8	100	90	90	100	93.33	0	0	1
85	9.3	0	1	1	100	100	100	100	100	0	0	1
65	4.9	0	1	1	100	100	100	100	100	0	0	1
68	4.9	0	0	1	65	65	75	90	72.5	0	0	1
20	4.9	0	1	0	75	85	90	100	87.5	0	0	0
53	4.9	0	1	1	100	100	100	100	100	0	0	1
84	4.9	0	0	2	70	95	100	100	93.33	0	0	1
41	4.9	0	1	2	100	100	100	100	100	0	0	1
61	6.4	0	0	1	80	80	70	70	75	0	0	1
53	7.2	0	0	9	85	75	75	80	77.5	0	0	0
50	8.8	0	1	0	100	100	100	100	100	0	0	1
44	4.9	0	0	7	70	70	80	60	71.67	0	0	1
65	6.4	0	1	3	100	100	100	100	100	0	0	1
62	4.9	0	1	0	100	100	100	100	100	0	0	1
65	4.9	0	1	1	100	100	100	100	100	0	0	1
68	4.9	0	1	5	50	75	95	100	81.67	0	0	1
66	4.9	0	0	3	80	75	70	55	70.83	0	0	0
65	9.4	0	0	4	60	80	80	70	75	0	0	0
58	4.9	0	1	2	90	95	100	100	96.67	0	0	1
92	4.9	0	0	2	75	80	75	85	78.33	0	0	1
38	8	0	0	1	70	70	70	85	72.5	0	0	0
48	4.9	0	0	2	80	75	70	70	73.33	0	0	0
54	4.9	0	1	0	70	75	100	100	86.67	0	0	0
49	5.6	0	1	9	80	75	70	60	71.67	0	0	0
70	7.9	0	0	3	75	80	75	70	75.83	0	0	0
74	0	0	0	3	75	75	70	55	70	0	0	0
48	10.9	0	1	1	70	75	70	60	70	0	0	0
59	6.4	0	0	4	70	75	75	70	73.33	0	0	0
42	4.9	0	1	2	100	100	100	100	100	0	0	1
40	4.9	0	0	3	75	75	70	60	70.83	0	0	0
69	4.9	0	0	5	90	95	85	85	89.17	0	0	1
86	4.9	0	0	0	100	100	100	100	100	0	0	1
83	4.9	0	1	0	80	90	95	100	91.67	0	0	1
45	4.9	0	1	1	100	100	100	100	100	0	0	1
62	4.9	0	1	1	100	100	75	70	86.67	0	0	1
40	4.9	0	0	10	85	80	75	75	78.33	0	0	0
93	10.7	0	0	1	100	100	100	100	100	0	0	1
65	4.9	0	0	3	80	85	80	95	84.17	0	0	1
79	4.9	0	0	0	85	75	70	80	75.83	0	0	1
57	4.9	0	1	0	100	100	100	100	100	0	0	1
66	4.9	0	0	1	95	90	95	85	91.67	0	0	0
30	4.9	0	1	6	85	80	80	85	81.67	0	0	1
57	4.9	0	1	3	85	100	90	85	91.67	0	0	1
82	4.9	0	0	3	85	85	75	60	77.5	0	0	0
57	4.9	0	1	3	100	95	100	90	96.67	0	0	1
79	6.4	0	0	7	100	100	100	100	100	0	0	1
71	4.9	1	1	0	100	100	80	100	93.33	0	0	1
60	4.9	0	0	4	80	85	75	70	78.33	0	0	0
66	4.9	0	0	1	100	95	95	100	96.67	0	0	1
54	4.9	0	0	3	100	100	85	100	95	0	0	1
48	4.9	0	0	3	75	75	70	65	71.67	0	0	1
40	4.9	0	1	1	100	100	100	100	100	0	0	1
54	7.1	0	0	2	95	100	100	85	96.67	0	0	1
79	4.9	0	0	0	100	100	100	100	100	0	0	1
74	4.9	0	1	1	85	100	100	100	97.5	0	0	1
73	4.9	0	0	0	75	90	100	100	92.5	0	0	1
73	4.9	0	0	7	75	90	100	100	92.5	0	0	1
60	4.9	0	0	0	75	90	95	95	90	0	0	1
61	4.9	0	0	10	90	100	100	90	96.67	0	0	1
81	8.2	0	0	3	100	95	90	80	91.67	0	0	0
54	4.9	0	0	3	80	75	65	75	72.5	0	0	1
62	8.4	0	0	1	100	100	100	100	100	0	0	1
57	4.9	0	1	1	100	100	100	100	100	0	0	1
62	4.9	0	1	0	90	100	100	100	98.33	0	0	1
61	4.9	0	0	4	100	95	95	90	95	0	0	0
61	4.9	0	0	2	55	75	90	70	75.83	0	0	1
57	4.9	0	0	7	85	95	85	80	87.5	0	0	1
59	4.9	0	0	7	75	80	75	75	76.67	0	0	1
56	4.9	0	0	7	90	90	80	70	83.33	0	0	0
75	4.9	0	0	3	95	100	100	100	99.17	0	0	0
71	7.4	0	0	3	100	100	100	100	100	0	0	1
18	4.9	0	0	2	100	100	100	95	99.17	0	0	1
55	4.9	0	0	1	100	95	90	75	90.83	0	0	1
57	4.9	0	1	1	100	100	100	100	100	0	0	1
75	4.9	0	1	1	95	90	100	90	94.17	0	0	1
72	4.9	0	1	4	90	90	80	80	85	0	0	1
58	4.9	0	0	4	95	80	75	90	82.5	0	0	0
62	4.9	0	0	0	100	100	95	90	96.67	0	0	0
55	7.2	0	0	2	100	100	100	100	100	0	0	1
23	4.9	0	1	4	90	85	80	80	83.33	0	0	0
72	8.3	0	0	3	80	85	80	75	80.83	0	0	1
78	4.9	0	1	2	100	100	100	100	100	0	0	1
29	4.9	0	1	1	100	100	100	100	100	0	0	1
79	4.9	0	0	0	75	75	70	85	75	0	0	1
21	4.9	0	0	0	55	90	100	100	89.17	0	0	1
73	4.9	0	1	4	100	90	85	80	88.33	0	0	1
58	6.1	0	1	1	75	85	90	85	85	0	0	1
48	4.9	0	1	2	75	95	100	100	94.17	0	0	1
57	8.4	0	1	1	100	100	100	100	100	0	0	1
50	7.1	0	1	6	100	100	100	100	100	0	0	1
67	5.7	0	1	3	65	85	85	80	80.83	0	0	1
53	4.9	0	0	4	100	100	100	100	100	0	0	1
58	4.9	0	0	7	70	75	85	100	81.67	0	0	1
29	4.9	0	0	6	85	85	75	70	79.17	0	0	0
69	4.9	0	1	28	100	100	100	100	100	0	0	1
